# Supplementary material for: Task Engagement in Matrix Reasoning Performance: A Cross-Cultural Investigation in China and the United Kingdom
Source: J Intell. 2026 Jun 25;14(7):117. doi: 10.3390/jintelligence14070117 (PMC13412592; doi:10.3390/jintelligence14070117)
Supplement: Supplementary file 1 [file jintelligence-14-00117-s001.zip]

Archive with 1 entries (1 files):
- jintelligence-4197311-supplementary.pdf
